# Supplementary material for: Presence and Role of the Type 3 Fimbria in the Adherence Capacity of Enterobacter hormaechei subsp. hoffmannii
Source: Microorganisms. 2024 Jul 16;12(7):1441. doi: 10.3390/microorganisms12071441 (PMC11279048; doi:10.3390/microorganisms12071441)
Supplement: Supplementary file 1 [file microorganisms-12-01441-s001.zip]

Archive with 1 entries (1 files):
- microorganisms-3082041-supplementary.pdf
